# Supplementary material for: Can Persistent Homology Features Capture More Intrinsic Information about Tumors from 18F-Fluorodeoxyglucose Positron Emission Tomography/Computed Tomography Images of Head and Neck Cancer Patients?
Source: Metabolites. 2022 Oct 14;12(10):972. doi: 10.3390/metabo12100972 (PMC9610853; doi:10.3390/metabo12100972)
Supplement: Supplementary file 1 [file metabolites-12-00972-s001.zip]

Archive with 1 entries (1 files):
- metabolites-1955996-supplementary.pdf
